# Supplementary material for: Impact of Enzymatic Degradation Treatment on Physicochemical Properties, Antioxidant Capacity, and Prebiotic Activity of Lilium Polysaccharides
Source: Foods. 2025 Jan 14;14(2):246. doi: 10.3390/foods14020246 (PMC11765260; doi:10.3390/foods14020246)
Supplement: Supplementary file 1 [file foods-14-00246-s001.zip]

Archive with 1 entries (1 files):
- foods-3415705-supplementary.pdf
